# Supplementary material for: Seizures are a druggable mechanistic link between TBI and subsequent tauopathy
Source: eLife. 2021 Feb 2;10:e58744. doi: 10.7554/eLife.58744 (PMC7853719; doi:10.7554/eLife.58744)
Supplement: Source data 1. [file elife-58744-data1.zip]

Archive with 75 entries (72 files):
- source data and statistics as csv files 20200521/
- source data and statistics as csv files 20200521/Figure 1G-Statistics.csv
- __MACOSX/
- __MACOSX/source data and statistics as csv files 20200521/
- __MACOSX/source data and statistics as csv files 20200521/._Figure 1G-Statistics.csv
- source data and statistics as csv files 20200521/Figure 5F-Source Data.csv
- __MACOSX/source data and statistics as csv files 20200521/._Figure 5F-Source Data.csv
- source data and statistics as csv files 20200521/Figure 6F-Statistics.csv
- __MACOSX/source data and statistics as csv files 20200521/._Figure 6F-Statistics.csv
- source data and statistics as csv files 20200521/Figure 5-figure supplement 5-Statistics.csv
- __MACOSX/source data and statistics as csv files 20200521/._Figure 5-figure supplement 5-Statistics.csv
- source data and statistics as csv files 20200521/Figure 6D-Source Data.csv
- __MACOSX/source data and statistics as csv files 20200521/._Figure 6D-Source Data.csv
- source data and statistics as csv files 20200521/.DS_Store
- __MACOSX/source data and statistics as csv files 20200521/._.DS_Store
- source data and statistics as csv files 20200521/Figure 2D-Source Data.csv
- __MACOSX/source data and statistics as csv files 20200521/._Figure 2D-Source Data.csv
- source data and statistics as csv files 20200521/Figure 6C-Source Data.csv
- __MACOSX/source data and statistics as csv files 20200521/._Figure 6C-Source Data.csv
- source data and statistics as csv files 20200521/Figure 6-figure supplement 1D-Source Data.csv
- __MACOSX/source data and statistics as csv files 20200521/._Figure 6-figure supplement 1D-Source Data.csv
- source data and statistics as csv files 20200521/Figure 4H-Source Data.csv
- __MACOSX/source data and statistics as csv files 20200521/._Figure 4H-Source Data.csv
- source data and statistics as csv files 20200521/Figure 6E-Statistics.csv
- __MACOSX/source data and statistics as csv files 20200521/._Figure 6E-Statistics.csv
- source data and statistics as csv files 20200521/Figure 6B-Source Data.csv
- __MACOSX/source data and statistics as csv files 20200521/._Figure 6B-Source Data.csv
- source data and statistics as csv files 20200521/Figure 6B-Statistics.csv
- __MACOSX/source data and statistics as csv files 20200521/._Figure 6B-Statistics.csv
- source data and statistics as csv files 20200521/Figure 1G-Source Data.csv
- __MACOSX/source data and statistics as csv files 20200521/._Figure 1G-Source Data.csv
- source data and statistics as csv files 20200521/Figure 6-figure supplement 1E-Source Data.csv
- __MACOSX/source data and statistics as csv files 20200521/._Figure 6-figure supplement 1E-Source Data.csv
- source data and statistics as csv files 20200521/Figure 3C-Source Data.csv
- __MACOSX/source data and statistics as csv files 20200521/._Figure 3C-Source Data.csv
- source data and statistics as csv files 20200521/Figure 3D-Source Data.csv
- __MACOSX/source data and statistics as csv files 20200521/._Figure 3D-Source Data.csv
- source data and statistics as csv files 20200521/Figure 6C-Statistics.csv
- __MACOSX/source data and statistics as csv files 20200521/._Figure 6C-Statistics.csv
- source data and statistics as csv files 20200521/Figure 6-figure supplement 1B-Source Data.csv
- __MACOSX/source data and statistics as csv files 20200521/._Figure 6-figure supplement 1B-Source Data.csv
- source data and statistics as csv files 20200521/Figure 5G-Source Data.csv
- __MACOSX/source data and statistics as csv files 20200521/._Figure 5G-Source Data.csv
- source data and statistics as csv files 20200521/Figure 5H-Source Data.csv
- __MACOSX/source data and statistics as csv files 20200521/._Figure 5H-Source Data.csv
- source data and statistics as csv files 20200521/Figure 6E-Source Data.csv
- __MACOSX/source data and statistics as csv files 20200521/._Figure 6E-Source Data.csv
- source data and statistics as csv files 20200521/Figure 6D-Statistics.csv
- __MACOSX/source data and statistics as csv files 20200521/._Figure 6D-Statistics.csv
- source data and statistics as csv files 20200521/Figure 5H-Statistics.csv
- __MACOSX/source data and statistics as csv files 20200521/._Figure 5H-Statistics.csv
- source data and statistics as csv files 20200521/Figure 3D-Statistics.csv
- __MACOSX/source data and statistics as csv files 20200521/._Figure 3D-Statistics.csv
- source data and statistics as csv files 20200521/Figure 5G-Statistics.csv
- __MACOSX/source data and statistics as csv files 20200521/._Figure 5G-Statistics.csv
- source data and statistics as csv files 20200521/Figure 5E-Source Data.csv
- __MACOSX/source data and statistics as csv files 20200521/._Figure 5E-Source Data.csv
- source data and statistics as csv files 20200521/Figure 5-figure supplement 5-Source Data.csv
- __MACOSX/source data and statistics as csv files 20200521/._Figure 5-figure supplement 5-Source Data.csv
- source data and statistics as csv files 20200521/Figure 5D-Source Data.csv
- __MACOSX/source data and statistics as csv files 20200521/._Figure 5D-Source Data.csv
- source data and statistics as csv files 20200521/Figure 6-figure supplement 1A-Source Data.csv
- __MACOSX/source data and statistics as csv files 20200521/._Figure 6-figure supplement 1A-Source Data.csv
- source data and statistics as csv files 20200521/Figure 5C-Statistics.csv
- __MACOSX/source data and statistics as csv files 20200521/._Figure 5C-Statistics.csv
- source data and statistics as csv files 20200521/Figure 3H-Source Data.csv
- __MACOSX/source data and statistics as csv files 20200521/._Figure 3H-Source Data.csv
- source data and statistics as csv files 20200521/Figure 5D-Statistics.csv
- __MACOSX/source data and statistics as csv files 20200521/._Figure 5D-Statistics.csv
- source data and statistics as csv files 20200521/Figure 6F-Source Data.csv
- __MACOSX/source data and statistics as csv files 20200521/._Figure 6F-Source Data.csv
- source data and statistics as csv files 20200521/Figure 5E-Statistics.csv
- __MACOSX/source data and statistics as csv files 20200521/._Figure 5E-Statistics.csv
- source data and statistics as csv files 20200521/Figure 5C-Source Data.csv
- __MACOSX/source data and statistics as csv files 20200521/._Figure 5C-Source Data.csv
