# Supplementary material for: Seizures are a druggable mechanistic link between TBI and subsequent tauopathy
Source: eLife. 2021 Feb 2;10:e58744. doi: 10.7554/eLife.58744 (PMC7853719; doi:10.7554/eLife.58744)
Supplement: Source data 1. [file elife-58744-data1.zip › source data and statistics as csv files 20200521/Figure 1G-Statistics.csv]

Within each row, compare columns (simple effects within rows)
Number of families	3
Number of comparisons per family	6
Alpha	0,05
Tukey's multiple comparisons test	Mean Diff.	95.00% CI of diff.	Significant?	Summary	Adjusted P Value
2
uninjected (n=27) vs. dye (n=22)	0,1599	-0.8847 to 1.205	No	ns	0,9788
uninjected (n=27) vs. Non-Tg (n=12)	0,1296	-1.132 to 1.392	No	ns	0,9934
uninjected (n=27) vs. Tg Tau (n=14)	0,01058	-1.187 to 1.208	No	ns	>0.9999
dye (n=22) vs. Non-Tg (n=12)	-0,0303	-1.336 to 1.275	No	ns	>0.9999
dye (n=22) vs. Tg Tau (n=14)	-0,1494	-1.393 to 1.094	No	ns	0,9895
Non-Tg (n=12) vs. Tg Tau (n=14)	-0,119	-1.55 to 1.312	No	ns	0,9965
3
uninjected (n=27) vs. dye (n=22)	-0,2037	-1.248 to 0.8409	No	ns	0,9578
uninjected (n=27) vs. Non-Tg (n=12)	0,0463	-1.216 to 1.308	No	ns	0,9997
uninjected (n=27) vs. Tg Tau (n=14)	-2,132	-3.33 to -0.9344	Yes	****	<0.0001
dye (n=22) vs. Non-Tg (n=12)	0,25	-1.055 to 1.555	No	ns	0,9599
dye (n=22) vs. Tg Tau (n=14)	-1,929	-3.172 to -0.6851	Yes	***	0,0005
Non-Tg (n=12) vs. Tg Tau (n=14)	-2,179	-3.609 to -0.7477	Yes	***	0,0006
4
uninjected (n=27) vs. dye (n=22)	-0,1751	-1.22 to 0.8695	No	ns	0,9726
uninjected (n=27) vs. Non-Tg (n=12)	-0,6296	-1.892 to 0.6323	No	ns	0,5690
uninjected (n=27) vs. Tg Tau (n=14)	-2,558	-3.756 to -1.36	Yes	****	<0.0001
dye (n=22) vs. Non-Tg (n=12)	-0,4545	-1.76 to 0.8507	No	ns	0,8039
dye (n=22) vs. Tg Tau (n=14)	-2,383	-3.627 to -1.14	Yes	****	<0.0001
Non-Tg (n=12) vs. Tg Tau (n=14)	-1,929	-3.359 to -0.4977	Yes	**	0,0033
Test details	Mean 1	Mean 2	Mean Diff.	SE of diff.	N1	N2	q	DF
2
uninjected (n=27) vs. dye (n=22)	0,2963	0,1364	0,1599	0,4034	27	22	0,5607	213
uninjected (n=27) vs. Non-Tg (n=12)	0,2963	0,1667	0,1296	0,4873	27	12	0,3762	213
uninjected (n=27) vs. Tg Tau (n=14)	0,2963	0,2857	0,01058	0,4626	27	14	0,03235	213
dye (n=22) vs. Non-Tg (n=12)	0,1364	0,1667	-0,0303	0,5041	22	12	0,08502	213
dye (n=22) vs. Tg Tau (n=14)	0,1364	0,2857	-0,1494	0,4802	22	14	0,4398	213
Non-Tg (n=12) vs. Tg Tau (n=14)	0,1667	0,2857	-0,119	0,5526	12	14	0,3047	213
3
uninjected (n=27) vs. dye (n=22)	0,2963	0,5	-0,2037	0,4034	27	22	0,7141	213
uninjected (n=27) vs. Non-Tg (n=12)	0,2963	0,25	0,0463	0,4873	27	12	0,1344	213
uninjected (n=27) vs. Tg Tau (n=14)	0,2963	2,429	-2,132	0,4626	27	14	6,519	213
dye (n=22) vs. Non-Tg (n=12)	0,5	0,25	0,25	0,5041	22	12	0,7014	213
dye (n=22) vs. Tg Tau (n=14)	0,5	2,429	-1,929	0,4802	22	14	5,68	213
Non-Tg (n=12) vs. Tg Tau (n=14)	0,25	2,429	-2,179	0,5526	12	14	5,576	213
4
uninjected (n=27) vs. dye (n=22)	0,3704	0,5455	-0,1751	0,4034	27	22	0,6138	213
uninjected (n=27) vs. Non-Tg (n=12)	0,3704	1	-0,6296	0,4873	27	12	1,827	213
uninjected (n=27) vs. Tg Tau (n=14)	0,3704	2,929	-2,558	0,4626	27	14	7,821	213
dye (n=22) vs. Non-Tg (n=12)	0,5455	1	-0,4545	0,5041	22	12	1,275	213
dye (n=22) vs. Tg Tau (n=14)	0,5455	2,929	-2,383	0,4802	22	14	7,018	213
Non-Tg (n=12) vs. Tg Tau (n=14)	1	2,929	-1,929	0,5526	12	14	4,936	213
