# Supplementary material for: Seizures are a druggable mechanistic link between TBI and subsequent tauopathy
Source: eLife. 2021 Feb 2;10:e58744. doi: 10.7554/eLife.58744 (PMC7853719; doi:10.7554/eLife.58744)
Supplement: Source data 1. [file elife-58744-data1.zip › source data and statistics as csv files 20200521/Figure 5F-Source Data.csv]

No TBI (n=14)	TBI (n=20)	TBI + RTG (n=14)
0	5	0
1	2	1
0	2	0
0	5	3
0	0	0
0	0	0
0	1	1
5	1	4
0	1	4
0	2	0
2	3	0
0	1	0
1	2	0
0	6	0
	1
	6
	2
	0
	1
	7
