# Supplementary material for: Seizures are a druggable mechanistic link between TBI and subsequent tauopathy
Source: eLife. 2021 Feb 2;10:e58744. doi: 10.7554/eLife.58744 (PMC7853719; doi:10.7554/eLife.58744)
Supplement: Source data 1. [file elife-58744-data1.zip › source data and statistics as csv files 20200521/Figure 6F-Statistics.csv]

Number of families	1
Number of comparisons per family	3
Alpha	0,05
Dunn's multiple comparisons test	Mean rank diff.	Significant?	Summary	Adjusted P Value
No TBI (n=13) vs. TBI (n=27)	-6,017	No	ns	0,4451	A-B
No TBI (n=13) vs. TBI + p7 (n=7)	3,324	No	ns	>0.9999	A-C
TBI (n=27) vs. TBI + p7 (n=7)	9,341	No	ns	0,2223	B-C
Test details	Mean rank 1	Mean rank 2	Mean rank diff.	n1	n2
No TBI (n=13) vs. TBI (n=27)	21,04	27,06	-6,017	13	27
No TBI (n=13) vs. TBI + p7 (n=7)	21,04	17,71	3,324	13	7
TBI (n=27) vs. TBI + p7 (n=7)	27,06	17,71	9,341	27	7
