# Supplementary material for: Seizures are a druggable mechanistic link between TBI and subsequent tauopathy
Source: eLife. 2021 Feb 2;10:e58744. doi: 10.7554/eLife.58744 (PMC7853719; doi:10.7554/eLife.58744)
Supplement: Source data 1. [file elife-58744-data1.zip › source data and statistics as csv files 20200521/Figure 5-figure supplement 5-Statistics.csv]

Number of families	1
Number of comparisons per family	28
Alpha	0,05
Tukey's multiple comparisons test	Mean Diff.	95.00% CI of diff.	Significant?	Summary	Adjusted P Value
No TBI vs. TBI	-0,9356	-2.1 to 0.2292	No	ns	0,2154	A-B
No TBI vs. TBI + 5μM	-1,054	-2.439 to 0.3306	No	ns	0,2771	A-C
No TBI vs. TBI + 50μM	-2,117	-3.501 to -0.7319	Yes	***	0,0002	A-D
No TBI vs. TBI + 100μM	-2,589	-3.923 to -1.255	Yes	****	<0.0001	A-E
No TBI vs. TBI + 150μM	-1,617	-3.397 to 0.1632	No	ns	0,1043	A-F
No TBI vs. TBI + 200μM	-3,438	-5.316 to -1.561	Yes	****	<0.0001	A-G
No TBI vs. No TBI + 100μM	-0,08889	-1.789 to 1.611	No	ns	>0.9999	A-H
TBI vs. TBI + 5μM	-0,1185	-1.512 to 1.274	No	ns	>0.9999	B-C
TBI vs. TBI + 50μM	-1,181	-2.574 to 0.212	No	ns	0,1609	B-D
TBI vs. TBI + 100μM	-1,653	-2.995 to -0.311	Yes	**	0,0054	B-E
TBI vs. TBI + 150μM	-0,681	-2.467 to 1.105	No	ns	0,9375	B-F
TBI vs. TBI + 200μM	-2,502	-4.386 to -0.6188	Yes	**	0,0019	B-G
TBI vs. No TBI + 100μM	0,8467	-0.86 to 2.554	No	ns	0,7901	B-H
TBI + 5μM vs. TBI + 50μM	-1,063	-2.644 to 0.519	No	ns	0,4392	C-D
TBI + 5μM vs. TBI + 100μM	-1,535	-3.072 to 0.002197	No	ns	0,0506	C-E
TBI + 5μM vs. TBI + 150μM	-0,5625	-2.499 to 1.374	No	ns	0,9860	C-F
TBI + 5μM vs. TBI + 200μM	-2,384	-4.411 to -0.3569	Yes	**	0,0097	C-G
TBI + 5μM vs. No TBI + 100μM	0,9653	-0.8985 to 2.829	No	ns	0,7515	C-H
TBI + 50μM vs. TBI + 100μM	-0,4722	-2.009 to 1.065	No	ns	0,9806	D-E
TBI + 50μM vs. TBI + 150μM	0,5	-1.437 to 2.437	No	ns	0,9931	D-F
TBI + 50μM vs. TBI + 200μM	-1,321	-3.348 to 0.7056	No	ns	0,4796	D-G
TBI + 50μM vs. No TBI + 100μM	2,028	0.164 to 3.892	Yes	*	0,0228	D-H
TBI + 100μM vs. TBI + 150μM	0,9722	-0.9285 to 2.873	No	ns	0,7631	E-F
TBI + 100μM vs. TBI + 200μM	-0,8492	-2.842 to 1.143	No	ns	0,8920	E-G
TBI + 100μM vs. No TBI + 100μM	2,5	0.6739 to 4.326	Yes	**	0,0012	E-H
TBI + 150μM vs. TBI + 200μM	-1,821	-4.136 to 0.4936	No	ns	0,2384	F-G
TBI + 150μM vs. No TBI + 100μM	1,528	-0.6458 to 3.701	No	ns	0,3789	F-H
TBI + 200μM vs. No TBI + 100μM	3,349	1.095 to 5.603	Yes	***	0,0003	G-H
Test details	Mean 1	Mean 2	Mean Diff.	SE of diff.	n1	n2	q	DF
No TBI vs. TBI	0,1333	1,069	-0,9356	0,3778	30	29	3,502	125
No TBI vs. TBI + 5μM	0,1333	1,188	-1,054	0,4492	30	16	3,319	125
No TBI vs. TBI + 50μM	0,1333	2,25	-2,117	0,4492	30	16	6,664	125
No TBI vs. TBI + 100μM	0,1333	2,722	-2,589	0,4326	30	18	8,464	125
No TBI vs. TBI + 150μM	0,1333	1,75	-1,617	0,5773	30	8	3,96	125
No TBI vs. TBI + 200μM	0,1333	3,571	-3,438	0,609	30	7	7,984	125
No TBI vs. No TBI + 100μM	0,1333	0,2222	-0,08889	0,5514	30	9	0,228	125
TBI vs. TBI + 5μM	1,069	1,188	-0,1185	0,4518	29	16	0,371	125
TBI vs. TBI + 50μM	1,069	2,25	-1,181	0,4518	29	16	3,696	125
TBI vs. TBI + 100μM	1,069	2,722	-1,653	0,4354	29	18	5,37	125
TBI vs. TBI + 150μM	1,069	1,75	-0,681	0,5794	29	8	1,662	125
TBI vs. TBI + 200μM	1,069	3,571	-2,502	0,611	29	7	5,792	125
TBI vs. No TBI + 100μM	1,069	0,2222	0,8467	0,5536	29	9	2,163	125
TBI + 5μM vs. TBI + 50μM	1,188	2,25	-1,063	0,513	16	16	2,929	125
TBI + 5μM vs. TBI + 100μM	1,188	2,722	-1,535	0,4985	16	18	4,354	125
TBI + 5μM vs. TBI + 150μM	1,188	1,75	-0,5625	0,6283	16	8	1,266	125
TBI + 5μM vs. TBI + 200μM	1,188	3,571	-2,384	0,6575	16	7	5,128	125
TBI + 5μM vs. No TBI + 100μM	1,188	0,2222	0,9653	0,6046	16	9	2,258	125
TBI + 50μM vs. TBI + 100μM	2,25	2,722	-0,4722	0,4985	16	18	1,34	125
TBI + 50μM vs. TBI + 150μM	2,25	1,75	0,5	0,6283	16	8	1,125	125
TBI + 50μM vs. TBI + 200μM	2,25	3,571	-1,321	0,6575	16	7	2,842	125
TBI + 50μM vs. No TBI + 100μM	2,25	0,2222	2,028	0,6046	16	9	4,744	125
TBI + 100μM vs. TBI + 150μM	2,722	1,75	0,9722	0,6165	18	8	2,23	125
TBI + 100μM vs. TBI + 200μM	2,722	3,571	-0,8492	0,6463	18	7	1,858	125
TBI + 100μM vs. No TBI + 100μM	2,722	0,2222	2,5	0,5923	18	9	5,969	125
TBI + 150μM vs. TBI + 200μM	1,75	3,571	-1,821	0,7509	8	7	3,43	125
TBI + 150μM vs. No TBI + 100μM	1,75	0,2222	1,528	0,705	8	9	3,065	125
TBI + 200μM vs. No TBI + 100μM	3,571	0,2222	3,349	0,7312	7	9	6,478	125
