# Supplementary material for: Seizures are a druggable mechanistic link between TBI and subsequent tauopathy
Source: eLife. 2021 Feb 2;10:e58744. doi: 10.7554/eLife.58744 (PMC7853719; doi:10.7554/eLife.58744)
Supplement: Source data 1. [file elife-58744-data1.zip › source data and statistics as csv files 20200521/Figure 6D-Source Data.csv]

No TBI (n=14)	TBI (n=20)	TBI + Dango4a (n= 17)
0	5	1
1	2	1
0	2	0
0	5	0
0	0	0
0	0	0
0	1	0
5	1	0
0	1	0
0	2	2
2	3	1
0	1	1
1	2	0
0	6	1
	1	0
	6	0
	2	0
	0
	1
	7
