# Supplementary material for: Seizures are a druggable mechanistic link between TBI and subsequent tauopathy
Source: eLife. 2021 Feb 2;10:e58744. doi: 10.7554/eLife.58744 (PMC7853719; doi:10.7554/eLife.58744)
Supplement: Source data 1. [file elife-58744-data1.zip › source data and statistics as csv files 20200521/Figure 6C-Source Data.csv]

	No TBI (n=23)	TBI (n=32)	P7 (n=16)
emb1	0	3	0
emb2	0	9	0
emb3	0	1	1
emb4	1	3	0
emb5	0	13	1
emb6	0	5	0
emb7	0	12	0
emb8	6	5	0
emb9	1	5	0
emb10	6	10	0
emb11	3	0	0
emb12	0	5	0
emb13	1	0	0
emb14	0	12	0
emb15	0	0	0
emb16	0	8	0
emb17	0	1
emb18	0	1
emb19	0	7
emb20	0	9
	1	0
	0	1
	0	3
		2
		0
		3
		1
		0
		0
		1
		0
		0
