# Supplementary material for: Seizures are a druggable mechanistic link between TBI and subsequent tauopathy
Source: eLife. 2021 Feb 2;10:e58744. doi: 10.7554/eLife.58744 (PMC7853719; doi:10.7554/eLife.58744)
Supplement: Source data 1. [file elife-58744-data1.zip › source data and statistics as csv files 20200521/Figure 6-figure supplement 1D-Source Data.csv]

	No TBI (n=21)	TBI (n=23)	4-AP (no TBI) (n=12)	TBI+ 4-AP(during TBI)(n=8)	TBI + 4-AP(1.5 hpti)(n=16)
emb1	5	3	0	0	0
emb2	0	4		0	0
emb3	2	0	0	0	0
	3	0	0	0	0
	0	0	0	0	0
	0	0		0	0
	0	0	0	0	0
	0	4	0	0	0
	0	3	0		0
	0	2	0		0
	0	2	0		0
	0	0	0		0
	0	0	0		0
	0	0	0		0
	1	0	0		0
	0	0			0
	2	0
	0	1
	0	2
	1	0
	0	0
		0
		0
		5
