# Supplementary material for: Seizures are a druggable mechanistic link between TBI and subsequent tauopathy
Source: eLife. 2021 Feb 2;10:e58744. doi: 10.7554/eLife.58744 (PMC7853719; doi:10.7554/eLife.58744)
Supplement: Source data 1. [file elife-58744-data1.zip › source data and statistics as csv files 20200521/Figure 4H-Source Data.csv]

No TBI	TBI
0,408524	1,093431
0,532742	0,959654
0,292176	0,514804
0,371998	0,724754
0,328458	0,668433
0,417535	0,418503
