# Supplementary material for: Seizures are a druggable mechanistic link between TBI and subsequent tauopathy
Source: eLife. 2021 Feb 2;10:e58744. doi: 10.7554/eLife.58744 (PMC7853719; doi:10.7554/eLife.58744)
Supplement: Source data 1. [file elife-58744-data1.zip › source data and statistics as csv files 20200521/Figure 6E-Statistics.csv]

Number of families	1
Number of comparisons per family	3
Alpha	0,05
Dunn's multiple comparisons test	Mean rank diff.	Significant?	Summary	Adjusted P Value
No TBI (n=12) vs. TBI (n=15)	-13,71	Yes	***	0,0007	A-B
No TBI (n=12) vs. TBI + 4AP(n=8)	3,268	No	ns	>0.9999	A-C
TBI (n=15) vs. TBI + 4AP(n=8)	16,98	Yes	***	0,0003	B-C
Test details	Mean rank 1	Mean rank 2	Mean rank diff.	n1	n2
No TBI (n=12) vs. TBI (n=15)	12,13	25,83	-13,71	12	15
No TBI (n=12) vs. TBI + 4AP(n=8)	12,13	8,857	3,268	12	7
TBI (n=15) vs. TBI + 4AP(n=8)	25,83	8,857	16,98	15	7
