# Supplementary material for: Seizures are a druggable mechanistic link between TBI and subsequent tauopathy
Source: eLife. 2021 Feb 2;10:e58744. doi: 10.7554/eLife.58744 (PMC7853719; doi:10.7554/eLife.58744)
Supplement: Source data 1. [file elife-58744-data1.zip › source data and statistics as csv files 20200521/Figure 6B-Source Data.csv]

No TBI (n=11)	TBI (n=18)	TBI + 4-AP (n=13)	TBI + 4-AP + RTG (n=12)
2	3	0	0
0	2	0	0
0	3	0	0
3	5	0	0
0	2	0	0
0	0	0	0
0	7	0	0
1	4	0	0
0	3	0	0
0	2	0	0
0	10	0	0
	0	0	0
	1	0
	6
	4
	1
	0
	0
