# Supplementary material for: Seizures are a druggable mechanistic link between TBI and subsequent tauopathy
Source: eLife. 2021 Feb 2;10:e58744. doi: 10.7554/eLife.58744 (PMC7853719; doi:10.7554/eLife.58744)
Supplement: Source data 1. [file elife-58744-data1.zip › source data and statistics as csv files 20200521/Figure 6B-Statistics.csv]

Number of families	1
Number of comparisons per family	6
Alpha	0,05
Dunn's multiple comparisons test	Mean rank diff.	Significant?	Summary	Adjusted P Value
No TBI (n=11) vs. TBI (n=18)	-15,1	Yes	*	0,0139	A-B
No TBI (n=11) vs. TBI + 4-AP (n=13)	6,455	No	ns	>0.9999	A-C
No TBI (n=11) vs. TBI + 4-AP + RTG (n=12)	6,455	No	ns	>0.9999	A-D
TBI (n=18) vs. TBI + 4-AP (n=13)	21,56	Yes	****	<0.0001	B-C
TBI (n=18) vs. TBI + 4-AP + RTG (n=12)	21,56	Yes	****	<0.0001	B-D
TBI + 4-AP (n=13) vs. TBI + 4-AP + RTG (n=12)	0	No	ns	>0.9999	C-D
Test details	Mean rank 1	Mean rank 2	Mean rank diff.	n1	n2
No TBI (n=11) vs. TBI (n=18)	25,45	40,56	-15,1	11	18
No TBI (n=11) vs. TBI + 4-AP (n=13)	25,45	19	6,455	11	13
No TBI (n=11) vs. TBI + 4-AP + RTG (n=12)	25,45	19	6,455	11	12
TBI (n=18) vs. TBI + 4-AP (n=13)	40,56	19	21,56	18	13
TBI (n=18) vs. TBI + 4-AP + RTG (n=12)	40,56	19	21,56	18	12
TBI + 4-AP (n=13) vs. TBI + 4-AP + RTG (n=12)	19	19	0	13	12
