# Supplementary material for: Seizures are a druggable mechanistic link between TBI and subsequent tauopathy
Source: eLife. 2021 Feb 2;10:e58744. doi: 10.7554/eLife.58744 (PMC7853719; doi:10.7554/eLife.58744)
Supplement: Source data 1. [file elife-58744-data1.zip › source data and statistics as csv files 20200521/Figure 1G-Source Data.csv]

	uninjected (n=27)	uninjected (n=27)	uninjected (n=27)	uninjected (n=27)	uninjected (n=27)	uninjected (n=27)	uninjected (n=27)	uninjected (n=27)	uninjected (n=27)	uninjected (n=27)	uninjected (n=27)	uninjected (n=27)	uninjected (n=27)	uninjected (n=27)	uninjected (n=27)	uninjected (n=27)	uninjected (n=27)	uninjected (n=27)	uninjected (n=27)	uninjected (n=27)	uninjected (n=27)	uninjected (n=27)	uninjected (n=27)	uninjected (n=27)	uninjected (n=27)	uninjected (n=27)	uninjected (n=27)	uninjected (n=27)	dye (n=22)	dye (n=22)	dye (n=22)	dye (n=22)	dye (n=22)	dye (n=22)	dye (n=22)	dye (n=22)	dye (n=22)	dye (n=22)	dye (n=22)	dye (n=22)	dye (n=22)	dye (n=22)	dye (n=22)	dye (n=22)	dye (n=22)	dye (n=22)	dye (n=22)	dye (n=22)	dye (n=22)
2	0	0	0	0	2	0	0	0	0	0	2	0	1	0	0	0	0	1	0	0	0	0	0	0	0	2	0		0	0	0	0	1	0	0	0	0	0	0	1	0	0	0	1	0	0	0	0	0
3	2	0	1	0	0	0	1	1	0	0	1	0	1	1	0	0	0	0	0	0	0	0	0	0	0	0	0		0	1	0	2	3	0	3	0	0	0	0	1	0	0	0	0	0	0	0	1	0
4	3	0	1	0	0	0	2	1	0	0	1	0	1	0	0	0	0	0	0	0	1	0	0	0	0	0	0		0	1	0	2	1	0	0	0	0	0	0	1	0	2	5	0	0	0	0	0	0
[truncated: 63 more columns]
