# Supplementary material for: Seizures are a druggable mechanistic link between TBI and subsequent tauopathy
Source: eLife. 2021 Feb 2;10:e58744. doi: 10.7554/eLife.58744 (PMC7853719; doi:10.7554/eLife.58744)
Supplement: Source data 1. [file elife-58744-data1.zip › source data and statistics as csv files 20200521/Figure 6-figure supplement 1E-Source Data.csv]

No TBI (n=20)	TBI (n=21)	4-AP(n=9)
	3	0
0	4	0
2	0	1
3	0	0
0	0	0
0	0	0
0	0	0
0	4	0
0	3	0
0	2
0	2
0	0
0	0
0	0
1	0
0	0
2	0
0	1
0	2
1	0
0	0
