# Supplementary material for: Seizures are a druggable mechanistic link between TBI and subsequent tauopathy
Source: eLife. 2021 Feb 2;10:e58744. doi: 10.7554/eLife.58744 (PMC7853719; doi:10.7554/eLife.58744)
Supplement: Source data 1. [file elife-58744-data1.zip › source data and statistics as csv files 20200521/Figure 3C-Source Data.csv]

30g	65g	100g	200g	300g
7,153592	7,151779	16,01103	22,87834	29,94592
4,162273	5,232675	13,36784	20,65574	30,41167
5,134124	10,31904	11,45751	21,56097	25,12958
5,69165	8,829809	13,15684	17,5654	25,92048
4,996589	5,917737	15,20816	22,11879	23,25002
