# Supplementary material for: Seizures are a druggable mechanistic link between TBI and subsequent tauopathy
Source: eLife. 2021 Feb 2;10:e58744. doi: 10.7554/eLife.58744 (PMC7853719; doi:10.7554/eLife.58744)
Supplement: Source data 1. [file elife-58744-data1.zip › source data and statistics as csv files 20200521/Figure 3D-Source Data.csv]

30g	65g	100g	200g	300g
135,2809	143,1523	146,9661	166,2903	173,187
122,9497	148,4055	160,4137	159,0593	167,9847
133,7112	144,807	154,9395	162,6862	160,7877
135,4282	148,9665	158,6286	158,0789	165,956
139,4064	149,4482	150,0206	160,017	159,286
