# Supplementary material for: Seizures are a druggable mechanistic link between TBI and subsequent tauopathy
Source: eLife. 2021 Feb 2;10:e58744. doi: 10.7554/eLife.58744 (PMC7853719; doi:10.7554/eLife.58744)
Supplement: Source data 1. [file elife-58744-data1.zip › source data and statistics as csv files 20200521/Figure 6C-Statistics.csv]

Number of families	1
Number of comparisons per family	3
Alpha	0,05
Dunn's multiple comparisons test	Mean rank diff.	Significant?	Summary	Adjusted P Value
No TBI (n=23) vs. TBI (n=32)	-17,32	Yes	**	0,0022	A-B
No TBI (n=23) vs. P7 (n=16)	6,465	No	ns	0,8719	A-C
TBI (n=32) vs. P7 (n=16)	23,78	Yes	***	0,0001	B-C
Test details	Mean rank 1	Mean rank 2	Mean rank diff.	n1	n2
No TBI (n=23) vs. TBI (n=32)	29,65	46,97	-17,32	23	32
No TBI (n=23) vs. P7 (n=16)	29,65	23,19	6,465	23	16
TBI (n=32) vs. P7 (n=16)	46,97	23,19	23,78	32	16
