# Supplementary material for: Seizures are a druggable mechanistic link between TBI and subsequent tauopathy
Source: eLife. 2021 Feb 2;10:e58744. doi: 10.7554/eLife.58744 (PMC7853719; doi:10.7554/eLife.58744)
Supplement: Source data 1. [file elife-58744-data1.zip › source data and statistics as csv files 20200521/Figure 6-figure supplement 1B-Source Data.csv]

	No TBI (n=12)	No TBI (n=12)	No TBI (n=12)	No TBI (n=12)	No TBI (n=12)	No TBI (n=12)	No TBI (n=12)	No TBI (n=12)	No TBI (n=12)	No TBI (n=12)	No TBI (n=12)	No TBI (n=12)	No TBI (n=12)	No TBI (n=12)	TBI single hit (n=14)	TBI single hit (n=14)	TBI single hit (n=14)	TBI single hit (n=14)	TBI single hit (n=14)	TBI single hit (n=14)	TBI single hit (n=14)	TBI single hit (n=14)	TBI single hit (n=14)	TBI single hit (n=14)	TBI single hit (n=14)	TBI single hit (n=14)	TBI single hit (n=14)	TBI single hit (n=14)	TBI single hit 200uM 4AP (n=11)	TBI single hit 200uM 4AP (n=11)	TBI single hit 200uM 4AP (n=11)	TBI single hit 200uM 4AP (n=11)	TBI single hit 200uM 4AP (n=11)	TBI single hit 200uM 4AP (n=11)	TBI single hit 200uM 4AP (n=11)	TBI single hit 200uM 4AP (n=11)	TBI single hit 200uM 4AP (n=11)	TBI single hit 200uM 4AP (n=11)	TBI single hit 200uM 4AP (n=11)	TBI single hit 200uM 4AP (n=11)	TBI single hit 200uM 4AP (n=11)	TBI single hit 200uM 4AP (n=11)	TBI single hit 800uM 4AP (n=10)	TBI single hit 800uM 4AP (n=10)	TBI single hit 800uM 4AP (n=10)	TBI single hit 800uM 4AP (n=10)	TBI single hit 800uM 4AP (n=10)	TBI single hit 800uM 4AP (n=10)	TBI single hit 800uM 4AP (n=10)
3	1	0	1	0	0	0	4	2	0	5	2	0			0	0	1	7	3	4	1	0	0	0	0	3	5	1	0	0	0	0	0	0	0	0	0	0	0				0	0	0	0	0	0	0
4	0	4	4	5	0	0	2	1	5	3	2	0			0	0	1	8	6	3	6	2	0	0	2	3	5	3	0	0	0	0	0	0	0	0	0	0	0				0	0	0	0	0	0	0
[truncated: 7 more columns]
