# Supplementary material for: Seizures are a druggable mechanistic link between TBI and subsequent tauopathy
Source: eLife. 2021 Feb 2;10:e58744. doi: 10.7554/eLife.58744 (PMC7853719; doi:10.7554/eLife.58744)
Supplement: Source data 1. [file elife-58744-data1.zip › source data and statistics as csv files 20200521/Figure 5G-Source Data.csv]

No TBI	TBI	TBI + 100μM	TBI + 100μM pH buffer	TBI + 100μM + 10μM RTG	No TBI + 100μM
1	1	8
0	1	3
0	1	5
0	1	4
0	2	1
0	0	0
0	1	4
0	0	5
1	2
0	2
1	2	0			0
0	1	3			0
0	0	3			1
0	2	1			0
0	1	2			0
1	0	0			1
0	2	4			0
0	1	3			0
0	1	3			0
0	0	0
0	1	4	2	1
0	1	0	1	0
0	1	2	2	0
0	0	2	3	3
0	2	1	3	3
0	3	6	3	2
0	1	0	2	1
0	0	2	4	0
0	1	3	3	1
0		3		0
