# Supplementary material for: Seizures are a druggable mechanistic link between TBI and subsequent tauopathy
Source: eLife. 2021 Feb 2;10:e58744. doi: 10.7554/eLife.58744 (PMC7853719; doi:10.7554/eLife.58744)
Supplement: Source data 1. [file elife-58744-data1.zip › source data and statistics as csv files 20200521/Figure 5H-Source Data.csv]

no 1° antibody	no TBI	TBI	TBI + 10μM RTG		TBI + 100μM KA	TBI + 100μM KA + 10μM RTG
	7	14
	10	17
	13
0	13	35			42
0	5	38			41
0	12	25			38
		24	8			17
		34	6			18
		21	15			24
		27	7
			14			22
			11			25
						22
		28			35	24
		19			49	30
		33			39
