# Supplementary material for: Seizures are a druggable mechanistic link between TBI and subsequent tauopathy
Source: eLife. 2021 Feb 2;10:e58744. doi: 10.7554/eLife.58744 (PMC7853719; doi:10.7554/eLife.58744)
Supplement: Source data 1. [file elife-58744-data1.zip › source data and statistics as csv files 20200521/Figure 6E-Source Data.csv]

	No TBI (n=12)	TBI (n=15)	TBI + 4AP(n=8)
emb1	1	3	0
emb2	0	12	0
emb3	0	2	0
emb4	1	9	0
emb5	0	3	0
emb6	0	15	0
emb7	0	19	1
emb8	0	0
emb9	2	4
emb10	1	9
emb11	2	8
emb12	0	5
emb13		6
emb14		11
emb15		1
