# Supplementary material for: Seizures are a druggable mechanistic link between TBI and subsequent tauopathy
Source: eLife. 2021 Feb 2;10:e58744. doi: 10.7554/eLife.58744 (PMC7853719; doi:10.7554/eLife.58744)
Supplement: Source data 1. [file elife-58744-data1.zip › source data and statistics as csv files 20200521/Figure 6D-Statistics.csv]

Number of families	1
Number of comparisons per family	3
Alpha	0,05
Dunn's multiple comparisons test	Mean rank diff.	Significant?	Summary	Adjusted P Value
No TBI (n=14) vs. TBI (n=20)	-16,23	Yes	**	0,0025	A-B
No TBI (n=14) vs. TBI + Dango4a (n= 17)	0,02521	No	ns	>0.9999	A-C
TBI (n=20) vs. TBI + Dango4a (n= 17)	16,26	Yes	**	0,0012	B-C
Test details	Mean rank 1	Mean rank 2	Mean rank diff.	n1	n2
No TBI (n=14) vs. TBI (n=20)	19,64	35,88	-16,23	14	20
No TBI (n=14) vs. TBI + Dango4a (n= 17)	19,64	19,62	0,02521	14	17
TBI (n=20) vs. TBI + Dango4a (n= 17)	35,88	19,62	16,26	20	17
