# Supplementary material for: Seizures are a druggable mechanistic link between TBI and subsequent tauopathy
Source: eLife. 2021 Feb 2;10:e58744. doi: 10.7554/eLife.58744 (PMC7853719; doi:10.7554/eLife.58744)
Supplement: Source data 1. [file elife-58744-data1.zip › source data and statistics as csv files 20200521/Figure 5H-Statistics.csv]

Number of families	1
Number of comparisons per family	15
Alpha	0,05
Tukey's multiple comparisons test	Mean Diff.	95.00% CI of diff.	Significant?	Summary	Adjusted P Value
no 1° antibody vs. no TBI	-10	-21.41 to 1.411	No	ns	0,1141	A-B
no 1° antibody vs. TBI	-26,25	-36.67 to -15.83	Yes	****	<0.0001	A-C
no 1° antibody vs. TBI + 10μM RTG	-10,17	-21.58 to 1.245	No	ns	0,1041	A-D
no 1° antibody vs. TBI + 100μM KA	-40,67	-52.08 to -29.26	Yes	****	<0.0001	A-F
no 1° antibody vs. TBI + 100μM KA + 10μM RTG	-22,75	-33.68 to -11.82	Yes	****	<0.0001	A-G
no TBI vs. TBI	-16,25	-24.32 to -8.181	Yes	****	<0.0001	B-C
no TBI vs. TBI + 10μM RTG	-0,1667	-9.484 to 9.151	No	ns	>0.9999	B-D
no TBI vs. TBI + 100μM KA	-30,67	-39.98 to -21.35	Yes	****	<0.0001	B-F
no TBI vs. TBI + 100μM KA + 10μM RTG	-12,75	-21.47 to -4.034	Yes	**	0,0012	B-G
TBI vs. TBI + 10μM RTG	16,08	8.014 to 24.15	Yes	****	<0.0001	C-D
TBI vs. TBI + 100μM KA	-14,42	-22.49 to -6.348	Yes	****	<0.0001	C-F
TBI vs. TBI + 100μM KA + 10μM RTG	3,5	-3.866 to 10.87	No	ns	0,7079	C-G
TBI + 10μM RTG vs. TBI + 100μM KA	-30,5	-39.82 to -21.18	Yes	****	<0.0001	D-F
TBI + 10μM RTG vs. TBI + 100μM KA + 10μM RTG	-12,58	-21.3 to -3.868	Yes	**	0,0015	D-G
TBI + 100μM KA vs. TBI + 100μM KA + 10μM RTG	17,92	9.201 to 26.63	Yes	****	<0.0001	F-G
Test details	Mean 1	Mean 2	Mean Diff.	SE of diff.	n1	n2	q	DF
no 1° antibody vs. no TBI	0	10	-10	3,787	3	6	3,734	35
no 1° antibody vs. TBI	0	26,25	-26,25	3,457	3	12	10,74	35
no 1° antibody vs. TBI + 10μM RTG	0	10,17	-10,17	3,787	3	6	3,797	35
no 1° antibody vs. TBI + 100μM KA	0	40,67	-40,67	3,787	3	6	15,19	35
no 1° antibody vs. TBI + 100μM KA + 10μM RTG	0	22,75	-22,75	3,626	3	8	8,873	35
no TBI vs. TBI	10	26,25	-16,25	2,678	6	12	8,582	35
no TBI vs. TBI + 10μM RTG	10	10,17	-0,1667	3,092	6	6	0,07623	35
no TBI vs. TBI + 100μM KA	10	40,67	-30,67	3,092	6	6	14,03	35
no TBI vs. TBI + 100μM KA + 10μM RTG	10	22,75	-12,75	2,892	6	8	6,234	35
TBI vs. TBI + 10μM RTG	26,25	10,17	16,08	2,678	12	6	8,494	35
TBI vs. TBI + 100μM KA	26,25	40,67	-14,42	2,678	12	6	7,614	35
TBI vs. TBI + 100μM KA + 10μM RTG	26,25	22,75	3,5	2,445	12	8	2,025	35
TBI + 10μM RTG vs. TBI + 100μM KA	10,17	40,67	-30,5	3,092	6	6	13,95	35
TBI + 10μM RTG vs. TBI + 100μM KA + 10μM RTG	10,17	22,75	-12,58	2,892	6	8	6,153	35
TBI + 100μM KA vs. TBI + 100μM KA + 10μM RTG	40,67	22,75	17,92	2,892	6	8	8,76	35
