# Supplementary material for: Seizures are a druggable mechanistic link between TBI and subsequent tauopathy
Source: eLife. 2021 Feb 2;10:e58744. doi: 10.7554/eLife.58744 (PMC7853719; doi:10.7554/eLife.58744)
Supplement: Source data 1. [file elife-58744-data1.zip › source data and statistics as csv files 20200521/Figure 3D-Statistics.csv]

Number of families	1
Number of comparisons per family	10
Alpha	0,05
Tukey's multiple comparisons test	Mean Diff.	95.00% CI of diff.	Significant?	Summary	Adjusted P Value
30g vs. 65g	-13,6	-22.9 to -4.299	Yes	**	0,0024	A-B
30g vs. 100g	-20,84	-30.14 to -11.54	Yes	****	<0.0001	A-C
30g vs. 200g	-27,87	-37.17 to -18.57	Yes	****	<0.0001	A-D
30g vs. 300g	-32,09	-41.39 to -22.78	Yes	****	<0.0001	A-E
65g vs. 100g	-7,238	-16.54 to 2.064	No	ns	0,1771	B-C
65g vs. 200g	-14,27	-23.57 to -4.969	Yes	**	0,0015	B-D
65g vs. 300g	-18,48	-27.79 to -9.183	Yes	****	<0.0001	B-E
100g vs. 200g	-7,033	-16.33 to 2.269	No	ns	0,1982	C-D
100g vs. 300g	-11,25	-20.55 to -1.945	Yes	*	0,0132	C-E
200g vs. 300g	-4,214	-13.52 to 5.088	No	ns	0,6613	D-E
Test details	Mean 1	Mean 2	Mean Diff.	SE of diff.	n1	n2	q	DF
30g vs. 65g	133,4	147	-13,6	3,109	5	5	6,188	20
30g vs. 100g	133,4	154,2	-20,84	3,109	5	5	9,48	20
30g vs. 200g	133,4	161,2	-27,87	3,109	5	5	12,68	20
30g vs. 300g	133,4	165,4	-32,09	3,109	5	5	14,6	20
65g vs. 100g	147	154,2	-7,238	3,109	5	5	3,293	20
65g vs. 200g	147	161,2	-14,27	3,109	5	5	6,492	20
65g vs. 300g	147	165,4	-18,48	3,109	5	5	8,409	20
100g vs. 200g	154,2	161,2	-7,033	3,109	5	5	3,199	20
100g vs. 300g	154,2	165,4	-11,25	3,109	5	5	5,117	20
200g vs. 300g	161,2	165,4	-4,214	3,109	5	5	1,917	20
