# Supplementary material for: Seizures are a druggable mechanistic link between TBI and subsequent tauopathy
Source: eLife. 2021 Feb 2;10:e58744. doi: 10.7554/eLife.58744 (PMC7853719; doi:10.7554/eLife.58744)
Supplement: Source data 1. [file elife-58744-data1.zip › source data and statistics as csv files 20200521/Figure 5G-Statistics.csv]

Number of families	1
Number of comparisons per family	15
Alpha	0,05
Tukey's multiple comparisons test	Mean Diff.	95.00% CI of diff.	Significant?	Summary	Adjusted P Value
No TBI vs. TBI	-0,9356	-1.83 to -0.04097	Yes	*	0,0348	A-B
No TBI vs. TBI + 100μM	-2,438	-3.341 to -1.535	Yes	****	<0.0001	A-C
No TBI vs. TBI + 100μM pH buffer	-2,422	-3.728 to -1.117	Yes	****	<0.0001	A-D
No TBI vs. TBI + 100μM + 10μM RTG	-0,9667	-2.221 to 0.2878	No	ns	0,2303	A-E
No TBI vs. No TBI + 100μM	-0,08889	-1.395 to 1.217	No	ns	>0.9999	A-F
TBI vs. TBI + 100μM	-1,502	-2.413 to -0.5922	Yes	****	<0.0001	B-C
TBI vs. TBI + 100μM pH buffer	-1,487	-2.797 to -0.1757	Yes	*	0,0166	B-D
TBI vs. TBI + 100μM + 10μM RTG	-0,03103	-1.291 to 1.229	No	ns	>0.9999	B-E
TBI vs. No TBI + 100μM	0,8467	-0.4641 to 2.158	No	ns	0,4237	B-F
TBI + 100μM vs. TBI + 100μM pH buffer	0,01587	-1.301 to 1.332	No	ns	>0.9999	C-D
TBI + 100μM vs. TBI + 100μM + 10μM RTG	1,471	0.2058 to 2.737	Yes	*	0,0129	C-E
TBI + 100μM vs. No TBI + 100μM	2,349	1.033 to 3.666	Yes	****	<0.0001	C-F
TBI + 100μM pH buffer vs. TBI + 100μM + 10μM RTG	1,456	-0.123 to 3.034	No	ns	0,0887	D-E
TBI + 100μM pH buffer vs. No TBI + 100μM	2,333	0.7138 to 3.953	Yes	***	0,0008	D-F
TBI + 100μM + 10μM RTG vs. No TBI + 100μM	0,8778	-0.7007 to 2.456	No	ns	0,5917	E-F
Test details	Mean 1	Mean 2	Mean Diff.	SE of diff.	n1	n2	q	DF
No TBI vs. TBI	0,1333	1,069	-0,9356	0,3084	30	29	4,291	109
No TBI vs. TBI + 100μM	0,1333	2,571	-2,438	0,3112	30	28	11,08	109
No TBI vs. TBI + 100μM pH buffer	0,1333	2,556	-2,422	0,4501	30	9	7,611	109
No TBI vs. TBI + 100μM + 10μM RTG	0,1333	1,1	-0,9667	0,4324	30	10	3,161	109
No TBI vs. No TBI + 100μM	0,1333	0,2222	-0,08889	0,4501	30	9	0,2793	109
TBI vs. TBI + 100μM	1,069	2,571	-1,502	0,3138	29	28	6,772	109
TBI vs. TBI + 100μM pH buffer	1,069	2,556	-1,487	0,4519	29	9	4,653	109
TBI vs. TBI + 100μM + 10μM RTG	1,069	1,1	-0,03103	0,4343	29	10	0,1011	109
TBI vs. No TBI + 100μM	1,069	0,2222	0,8467	0,4519	29	9	2,65	109
TBI + 100μM vs. TBI + 100μM pH buffer	2,571	2,556	0,01587	0,4538	28	9	0,04947	109
TBI + 100μM vs. TBI + 100μM + 10μM RTG	2,571	1,1	1,471	0,4363	28	10	4,77	109
TBI + 100μM vs. No TBI + 100μM	2,571	0,2222	2,349	0,4538	28	9	7,321	109
TBI + 100μM pH buffer vs. TBI + 100μM + 10μM RTG	2,556	1,1	1,456	0,5441	9	10	3,783	109
TBI + 100μM pH buffer vs. No TBI + 100μM	2,556	0,2222	2,333	0,5583	9	9	5,911	109
TBI + 100μM + 10μM RTG vs. No TBI + 100μM	1,1	0,2222	0,8778	0,5441	10	9	2,281	109
