# Supplementary material for: Seizures are a druggable mechanistic link between TBI and subsequent tauopathy
Source: eLife. 2021 Feb 2;10:e58744. doi: 10.7554/eLife.58744 (PMC7853719; doi:10.7554/eLife.58744)
Supplement: Source data 1. [file elife-58744-data1.zip › source data and statistics as csv files 20200521/Figure 5E-Source Data.csv]

No TBI (n=22)	TBI seizure-like (n=14)	Not moving (n=12)
0	9	0
0	0	1
0	5	0
1	14	0
0	18	0
0	5	0
0	3	0
6	3	1
1	5	0
6	0	0
3	1	0
0	0	0
0	2
0	3
0
0
0
0
0
0
0
0
