# Supplementary material for: Seizures are a druggable mechanistic link between TBI and subsequent tauopathy
Source: eLife. 2021 Feb 2;10:e58744. doi: 10.7554/eLife.58744 (PMC7853719; doi:10.7554/eLife.58744)
Supplement: Source data 1. [file elife-58744-data1.zip › source data and statistics as csv files 20200521/Figure 5-figure supplement 5-Source Data.csv]

No TBI	TBI	TBI + 5μM	TBI + 50μM	TBI + 100μM	TBI + 150μM	TBI + 200μM	No TBI + 100μM
1	1	2	4	8
0	1	1	3	3
0	1	2	0	5
0	1	2	5	4
0	2	0	3	1
0	0	1	5	0
0	1	1	3	4
0	0		0	5
1	2
0	2
1	2	0	5	0	1	1	0
0	1	2	0	3	1	0	0
0	0	3	1	3	1	10	1
0	2	3	3	1	3	1	0
0	1	0	0	2	2	6	0
1	0	1	1	0	5	3	1
0	2	1	2	4	1	4	0
0	1	0	1	3	0		0
0	1	0		3			0
0	0			0
0	1
0	1
0	1
0	0
0	2
0	3
0	1
0	0
0	1
0
