# Supplementary material for: Seizures are a druggable mechanistic link between TBI and subsequent tauopathy
Source: eLife. 2021 Feb 2;10:e58744. doi: 10.7554/eLife.58744 (PMC7853719; doi:10.7554/eLife.58744)
Supplement: Source data 1. [file elife-58744-data1.zip › source data and statistics as csv files 20200521/Figure 5D-Source Data.csv]

	Control (n=12)	Control (n=12)	Control (n=12)	Control (n=12)	Control (n=12)	Control (n=12)	Control (n=12)	Control (n=12)	Control (n=12)	Control (n=12)	Control (n=12)	Control (n=12)	TBI (n=12)	TBI (n=12)	TBI (n=12)	TBI (n=12)	TBI (n=12)	TBI (n=12)	TBI (n=12)	TBI (n=12)	TBI (n=12)	TBI (n=12)	TBI (n=12)	TBI (n=12)
1dpi	0	0	0	2	0	1	0	0	0	0	0	0	1	0	0	0	0	0	0	0	1	0	0	0
2dpi	1	1	0	2	1	3	2	0	0	0	0	0	2	2	4	6	3	0	0	0	2	5	3	3
3dpi	1	1	0	4	4	2	2	4	0	0	0	1	4	5	4	8	2	0	1	3	3	3	5	5
4dpi	0	1	0	7	4	3	3	2	6	1	0	0	5	4	7	3	5	0	2	4	2	5	4	9
