# Supplementary material for: Seizures are a druggable mechanistic link between TBI and subsequent tauopathy
Source: eLife. 2021 Feb 2;10:e58744. doi: 10.7554/eLife.58744 (PMC7853719; doi:10.7554/eLife.58744)
Supplement: Source data 1. [file elife-58744-data1.zip › source data and statistics as csv files 20200521/Figure 5C-Statistics.csv]

Within each column, compare rows (simple effects within columns)
Number of families	2
Number of comparisons per family	6
Alpha	0,05
Tukey's multiple comparisons test	Mean Diff.	95.00% CI of diff.	Significant?	Summary	Adjusted P Value
Control (n=12)
1 vs. 2	-0,08333	-0.8452 to 0.6785	No	ns	0,9917
1 vs. 3	0	-0.7619 to 0.7619	No	ns	>0.9999
1 vs. 4	-0,09091	-0.8699 to 0.6881	No	ns	0,9900
2 vs. 3	0,08333	-0.6785 to 0.8452	No	ns	0,9917
2 vs. 4	-0,007576	-0.7866 to 0.7714	No	ns	>0.9999
3 vs. 4	-0,09091	-0.8699 to 0.6881	No	ns	0,9900
TBI (n=12)
1 vs. 2	-0,5	-1.262 to 0.2619	No	ns	0,3201
1 vs. 3	-0,8333	-1.595 to -0.07147	Yes	*	0,0264
1 vs. 4	-1,167	-1.929 to -0.4048	Yes	***	0,0007
2 vs. 3	-0,3333	-1.095 to 0.4285	No	ns	0,6622
2 vs. 4	-0,6667	-1.429 to 0.09519	No	ns	0,1078
3 vs. 4	-0,3333	-1.095 to 0.4285	No	ns	0,6622
Test details	Mean 1	Mean 2	Mean Diff.	SE of diff.	N1	N2	q	DF
Control (n=12)
1 vs. 2	0	0,08333	-0,08333	0,2909	12	12	0,4052	87
1 vs. 3	0	0	0	0,2909	12	12	0	87
1 vs. 4	0	0,09091	-0,09091	0,2974	12	11	0,4323	87
2 vs. 3	0,08333	0	0,08333	0,2909	12	12	0,4052	87
2 vs. 4	0,08333	0,09091	-0,007576	0,2974	12	11	0,03603	87
3 vs. 4	0	0,09091	-0,09091	0,2974	12	11	0,4323	87
TBI (n=12)
1 vs. 2	0	0,5	-0,5	0,2909	12	12	2,431	87
1 vs. 3	0	0,8333	-0,8333	0,2909	12	12	4,052	87
1 vs. 4	0	1,167	-1,167	0,2909	12	12	5,673	87
2 vs. 3	0,5	0,8333	-0,3333	0,2909	12	12	1,621	87
2 vs. 4	0,5	1,167	-0,6667	0,2909	12	12	3,242	87
3 vs. 4	0,8333	1,167	-0,3333	0,2909	12	12	1,621	87
