# Supplementary material for: Seizures are a druggable mechanistic link between TBI and subsequent tauopathy
Source: eLife. 2021 Feb 2;10:e58744. doi: 10.7554/eLife.58744 (PMC7853719; doi:10.7554/eLife.58744)
Supplement: Source data 1. [file elife-58744-data1.zip › source data and statistics as csv files 20200521/Figure 3H-Source Data.csv]

No TBI	TBI
0,000937124	0,0113961
0,00110692	0,00512898
0,00156559	0,0128031
0,000957593	0,00753345
0,000943494	0,00446041
0,00336239	0,0145655
0,00617862	0,0109706
0,000920157	0,00714515
0,00132402	0,0019134
0,00289606	0,00492334
0,00357417	0,000478038
0,0014309	0,00286525
0,00633234	0,00444487
0,00150743	0,00408571
0,0018634	0,00345858
0,00156151	0,0093906
	0,00383478
	0,00772482
	0,000833219
	0,0176511
	0,021362
	0,0146127
	0,00248879
	0,0115779
	0,00474045
	0,0051074
	0,00259634
	0,016732
	0,0181271
	0,00201125
	0,0263918
	0,00588354
