# Supplementary material for: Seizures are a druggable mechanistic link between TBI and subsequent tauopathy
Source: eLife. 2021 Feb 2;10:e58744. doi: 10.7554/eLife.58744 (PMC7853719; doi:10.7554/eLife.58744)
Supplement: Source data 1. [file elife-58744-data1.zip › source data and statistics as csv files 20200521/Figure 5D-Statistics.csv]

Compare each cell mean with the other cell mean in that row
Number of families	1
Number of comparisons per family	4
Alpha	0,05
Sidak's multiple comparisons test	Mean Diff.	95.00% CI of diff.	Significant?	Summary	Adjusted P Value
Control (n=12) - TBI (n=12)
1dpi	0,08333	-1.709 to 1.876	No	ns	>0.9999
2dpi	-1,667	-3.459 to 0.1258	No	ns	0,0786
3dpi	-2	-3.792 to -0.2076	Yes	*	0,0224
4dpi	-1,917	-3.709 to -0.1242	Yes	*	0,0312
Test details	Mean 1	Mean 2	Mean Diff.	SE of diff.	N1	N2	t	DF
Control (n=12) - TBI (n=12)
1dpi	0,25	0,1667	0,08333	0,7049	12	12	0,1182	88
2dpi	0,8333	2,5	-1,667	0,7049	12	12	2,364	88
3dpi	1,583	3,583	-2	0,7049	12	12	2,837	88
4dpi	2,25	4,167	-1,917	0,7049	12	12	2,719	88
