# Supplementary material for: Seizures are a druggable mechanistic link between TBI and subsequent tauopathy
Source: eLife. 2021 Feb 2;10:e58744. doi: 10.7554/eLife.58744 (PMC7853719; doi:10.7554/eLife.58744)
Supplement: Source data 1. [file elife-58744-data1.zip › source data and statistics as csv files 20200521/Figure 6F-Source Data.csv]

No TBI (n=13)	TBI (n=27)	TBI + p7 (n=7)
0	1	6
8	0	0
0	15	0
0	0	0
0	1	0
0	3	0
0	0	0
3	1
0	4
2	4
0	0
2	0
0	0
	7
	0
	7
	9
	9
	1
	1
	0
	0
	0
	0
	0
	15
	2
