# Supplementary material for: Seizures are a druggable mechanistic link between TBI and subsequent tauopathy
Source: eLife. 2021 Feb 2;10:e58744. doi: 10.7554/eLife.58744 (PMC7853719; doi:10.7554/eLife.58744)
Supplement: Source data 1. [file elife-58744-data1.zip › source data and statistics as csv files 20200521/Figure 5E-Statistics.csv]

Number of families	1
Number of comparisons per family	3
Alpha	0,05
Dunn's multiple comparisons test	Mean rank diff.	Significant?	Summary	Adjusted P Value
No TBI (n=22) vs. TBI seizure-like (n=14)	-14,8	Yes	**	0,0011	A-B
No TBI (n=22) vs. Not moving (n=12)	2,356	No	ns	>0.9999	A-C
TBI seizure-like (n=14) vs. Not moving (n=12)	17,15	Yes	**	0,0010	B-C
Test details	Mean rank 1	Mean rank 2	Mean rank diff.	n1	n2
No TBI (n=22) vs. TBI seizure-like (n=14)	20,77	35,57	-14,8	22	14
No TBI (n=22) vs. Not moving (n=12)	20,77	18,42	2,356	22	12
TBI seizure-like (n=14) vs. Not moving (n=12)	35,57	18,42	17,15	14	12
