# Supplementary material for: Seizures are a druggable mechanistic link between TBI and subsequent tauopathy
Source: eLife. 2021 Feb 2;10:e58744. doi: 10.7554/eLife.58744 (PMC7853719; doi:10.7554/eLife.58744)
Supplement: Source data 1. [file elife-58744-data1.zip › source data and statistics as csv files 20200521/Figure 5C-Source Data.csv]

	Control (n=12)	Control (n=12)	Control (n=12)	Control (n=12)	Control (n=12)	Control (n=12)	Control (n=12)	Control (n=12)	Control (n=12)	Control (n=12)	Control (n=12)	Control (n=12)	TBI (n=12)	TBI (n=12)	TBI (n=12)	TBI (n=12)	TBI (n=12)	TBI (n=12)	TBI (n=12)	TBI (n=12)	TBI (n=12)	TBI (n=12)	TBI (n=12)	TBI (n=12)
1	0	0	0	0	0	0	0	0	0	0	0	0	0	0	0	0	0	0	0	0	0	0	0	0
2	0	0	0	0	0	0	0	0	0	0	1	0	0	0	1	4	1	0	0	0	0	0	0	0
3	0	0	0	0	0	0	0	0	0	0	0	0	0	2	2	2	1	1	0	0	2	0	0	0
4	0	0	0	0		1	0	0	0	0	0	0	0	0	1	3	1	2	0	0	0	3	1	3
